# Supplementary material for: Pathway Analysis for Genome-Wide Association Study of Basal Cell Carcinoma of the Skin
Source: PLoS One. 2011 Jul 28;6(7):e22760. doi: 10.1371/journal.pone.0022760 (PMC3145747; doi:10.1371/journal.pone.0022760)
Supplement: Table S2 — The representative SNP information for the two positive control pathways. (XLS) [file pone.0022760.s002.xls]

## Sheet: table S2
Table S2. The representative SNP information for the two positive control pathways.
Pathway	Genes	SNP1	PBCC2
Pigmenatation gene set	MC1R	rs1805007	3.429e-07
(positive control 1)	EXOC2	rs12210050	1.23e-05
	HERC2	rs12913832	0.0004704
	OCA2	rs12908103	0.007907
	SLC45A2	rs35406	0.008085
	TYR	rs12419341	0.01041
	IRF4	rs4959234	0.012
	SLC24A4	rs4904920	0.01256
	KITLG	rs1352947	0.01857
	ASIP	rs819144	0.02152
	TPCN2	rs1551304	0.05031
	TYRP1	rs13288636	0.09203
BCC risk gene set	MC1R	rs1805007	3.429e-07
(positive control 2)	RHOU	rs6426514	0.00442
	SLC45A2	rs35406	0.008085
	TYR	rs12419341	0.01041
	KRT5	rs632326	0.02047
	ASIP	rs819144	0.02152
	TERT	rs6554679	0.03318
	CLPTM1L	rs27064	0.1127
	PADI6	rs10788668	0.1193
	PTCH1	rs10512249	0.1453
	KLF14	rs290796	0.1534
	CDKN2B	rs10965212	0.1558
	CDKN2A	rs2811720	0.1663
1 Representative SNP for each gene with the smallest PBCC.
2 p-values of the SNPs for BCC association.
